# Supplementary material for: Insights into the Cellular Function of YhdE, a Nucleotide Pyrophosphatase from Escherichia coli
Source: PLoS One. 2015 Feb 6;10(2):e0117823. doi: 10.1371/journal.pone.0117823 (PMC4319933; doi:10.1371/journal.pone.0117823)
Supplement: S1 Table — (XLSX) [file pone.0117823.s003.xlsx]

## Sheet: Sheet1
	Table S1. Statistics of X-ray diffraction data.
	Protein form	YhdE_E33A	YhdE_E33A (dTTP)
	PDB code	P40U	P40E
	Wavelength (Å)	1.5418	1.5418
	Space group	P43	P212121
	Unit-cell parameters (Å)	a = b = 70.48, c = 78.83	a = 45.974, b = 86.047, c = 88.558
	Total number of reflections	71565	101687
	Number of unique reflections	24143 (2135)	17495 (1270)
	Resolution (Å)	50-2.0	40-2.5
	Completeness (%)	96.7 (87.6)	96.2 (71.4)
	<I/σ>	17.7 (4.4)	26.8 (3.7)
	Redundancy	3.0 (2.5)	5.8/3.0
	Molecules per AU	2	2
	Rmerge (%)*	6.9 (23.3)	6.4 (28.2)
	R/Rfree(%)	16.6/21.0	18.9/23.6
	Solvent content	0.45	0.48
	*Rmerge = ΣhklΣi|Ii(hkl)-<I(hkl)>/ΣhklΣiIi(hkl), where Ii(hkl) is the intensity of the ith observation of reflection hkl and <I(hkl)> is the weighted average intensity of i observations of reflection hkl. Values in parentheses are for the highest resolution shell.
